# Supplementary material for: Kindlin-2 inhibits TNF/NF-κB-Caspase 8 pathway in hepatocytes to maintain liver development and function
Source: eLife. 2023 Jan 9;12:e81792. doi: 10.7554/eLife.81792 (PMC9848388; doi:10.7554/eLife.81792)
Supplement: Figure 2—source data 1. [file elife-81792-fig2-data1.zip › Figure 2-Source data1.xlsx]

## Sheet: Figure 2b
	Figure 2b
		WT						KO
	2W	0.1	0.23	0.32	0.51	0.13	0.22	0.15	0.22	0.32	0.34	0.33	0.42
	3W	0.24	0.35	0.44	0.56	0.16	0.26	1	0.5	1.3	1.2	0.7	1.1
	4W	0.2	0.3	0.4	0.5	0.1	0.21	2	1.5	1.6	1.8	1.9	1.6

## Sheet: Figure 2d
	Figure 2d

## Sheet: Figure 2e
	Figure 2e

## Sheet: Figure 2g
	Figure 2g
		WT						KO
	2W	32	36	45	26	28	29	56	68	74	85	59	56
	3W	33	44	52	48	43	39	72	69	80	58	77	60
	4W	45	56	55	52	48	37	112	132	89	95	106	114

## Sheet: Figure 2j
	Figure 2j
	WT						KO
	1	1.3	2.5	3.4	4.6	2	35	33	28	31	37	29
