# Supplementary material for: Kindlin-2 inhibits TNF/NF-κB-Caspase 8 pathway in hepatocytes to maintain liver development and function
Source: eLife. 2023 Jan 9;12:e81792. doi: 10.7554/eLife.81792 (PMC9848388; doi:10.7554/eLife.81792)
Supplement: Figure 7—figure supplement 1—source data 1. [file elife-81792-fig7-figsupp1-data1.zip]

Archive with 1 entries (1 files):
- Figure 7-Figure Supplement 1-Source data1.xlsx
